# Supplementary material for: Development of machine learning-based predictors for early diagnosis of hepatocellular carcinoma
Source: Sci Rep. 2024 Mar 4;14:5274. doi: 10.1038/s41598-024-51265-7 (PMC10912761; doi:10.1038/s41598-024-51265-7)
Supplement: Supplementary file 1 — Supplementary Tables. [file 41598_2024_51265_MOESM1_ESM.xlsx]

## Sheet: 汇总
Supplementary materials
Supplementary Table S1. Statistics of all datasets used in the current study.
Supplementary Table S2. 2902 secreted genes.
Supplementary Table S3. The 28 gene pairs' signature ranked by MRMD.
Supplementary Table S4. Comparison of the proposed algorithm with previous work.
Supplementary Table S5. Detection of 34 secreted genes in blood from HPA database.

## Sheet: Table S1
Supplementary Table S1: Statistics of all datasets used in current study.
Dataset	Sampling method	Platform	#CwoHCC	#HCC	#CwHCC	#NwHCC
Dataset used for derivation of the diagnostic signature
GSE15654	FFPE tissue from biopsy	GPL8432 Illumina	216	-	-	-
GSE77627	FFPE tissue from biopsy	GPL14951 Illumina	22	-	-	-
GSE139602	FF tissue from biopsy	GPL13667 Affymetrix	20	-	-	-
GSE17967	FF tissue from surgery	GPL571 Affymetrix	47	-	-	-
GSE14323	FF tissue from surgery	GPL96 Affymetrix	41	-	-	-
GSE98383	FF tissue from surgery	GPL570 Affymetrix	29	-	-	-
GSE36411	FF tissue from surgery	GPL10558 Illumina	21	-	-	-
GSE89377	FF tissue from surgery	GPL6947 Illumina	12	-	-	-
GSE164760	FFPE tissue from surgery	GPL13667 Affymetrix	8	-	-	-
GSE54236	FF tissue from biopsy	GPL6480 Agilent	-	81	-	-
GSE64041	FF tissue from biopsy	GPL6244 Affymetrix	-	60	-	-
GSE25097	FF tissue from surgery	GPL10687 Affymetrix	-	268	-	-
GSE36376	FF tissue from surgery	GPL10558 Illumina	-	240	-	-
GSE63898	FF tissue from surgery	GPL13667 Affymetrix	-	228	-	-
GSE14520	FF tissue from surgery	GPL571 Affymetrix	-	225	-	-
GSE20017	FFPE tissue from surgery	GPL8432 Illumina	-	135	-	-
Total			416	1237
Dataset used for evaluation the performance of the diagnostic signature
GSE121248	FF tissue from biopsy	GPL570 Affymetrix	-	70	-	37
GSE47197	FF tissue from biopsy	GPL16699 Agilent	-	61	-	-
GSE19977	FFPE tissue from surgery	GPL8432 Illumina	-	164	-	-
GSE109211	FFPE tissue from surgery	GPL13938 Illumina	-	140	-	-
GSE62743	FFPE tissue from surgery	GPL14951 Illumina	-	132	-	-
GSE46444	FFPE tissue from surgery	GPL13369 Illumina	-	88	-	-
GSE10141	FFPE tissue from surgery	GPL5474 Illumina	-	80	-	-
GSE112790	FF tissue from surgery	GPL570 Affymetrix	-	183	-	15
GSE102079	FF tissue from surgery	GPL570 Affymetrix	-	152	-	91
GSE76427	FF tissue from surgery	GPL10558 Illumina	-	115	-	-
GSE78737	FF tissue from surgery	GPL570 Affymetrix	-	103	-	-
GSE9843	FF tissue from surgery	GPL570 Affymetrix	-	91	-	-
GSE43619	FF tissue from surgery	GPL10558 Illumina	-	88	-	-
GSE62232	FF tissue from surgery	GPL570 Affymetrix	-	81	-	10
GSE39791	FF tissue from surgery	GPL10558 Illumina	-	72	-	72
GSE15765	FF tissue from surgery	GPL571 Affymetrix	-	70	-	-
GSE87630	FF tissue from donors	GPL6947 Illumina	-	64	-	-
GSE116174	FF tissue from surgery	GPL13158 Affymetrix	-	64	-	-
GSE164760	FFPE tissue from surgery	GPL13667 Affymetrix	-	53	-	-
GSE36411	FF tissue from surgery	GPL10558 Illumina	-	42	-	-
GSE89377	FF tissue from surgery	GPL6947 Illumina	-	40	-	-
GSE57957	FF tissue from surgery	GPL10558 Illumina	-	39	-	-
GSE14323	FF tissue from surgery	GPL96 Affymetrix	-	38	17	-
GSE6764	FF tissue from surgery	GPL570 Affymetrix	-	35	-	-
GSE101685	FF tissue from surgery	GPL570 Affymetrix	-	24	-	-
GSE84598	FF tissue from surgery	GPL10558 Illumina	-	22	-	-
GSE41804	FF tissue from surgery	GPL570 Affymetrix	-	20	-	20
GSE17548	FF tissue from surgery	GPL570 Affymetrix	-	17	20	-
GSE84402	FF tissue from surgery	GPL570 Affymetrix	-	13	-	-
GSE115018	FF tissue from surgery	GPL20115 Agilent	-	12	-	-
GSE98383	FF tissue from surgery	GPL570 Affymetrix	-	11	-	-
GSE29721	FF tissue from surgery	GPL570 Affymetrix	-	10	-	-
GSE63898	FF tissue from surgery	GPL13667 Affymetrix	-	-	168	-
GSE46444	FFPE tissue from surgery	GPL13369 Illumina	-	-	48	-
GSE17967	FF tissue from surgery	GPL571 Affymetrix	-	-	16	-
GSE25097	FF tissue from surgery	GPL10687 Affymetrix	-	-	-	243
GSE36376	FF tissue from surgery	GPL10558 Illumina	-	-	-	193
GSE64041	FF tissue from biopsy	GPL6244 Affymetrix	-	-	-	60
Total				2194	269	741
TCGA RNA-seq	FF tissue from surgery	-	-	371	-	50
ICGC RNA-seq	FF tissue from surgery	-	-	243	-	-
#HCC, HCC samples; #CwoHCC, CwoHCC samples; #CwHCC, CwHCC samples; #NwHCC, NwHCC samples.

## Sheet: Table S2
Supplementary Table S2: 2902 secreted genes.
Gene Symbol	Entrez Gene ID
A1BG	1
A2M	2
SERPINA3	12
AANAT	15
AOC1	26
ACACB	32
ACHE	43
ACR	49
ACP2	53
ACP5	54
ACPP	55
ACRV1	56
ACVR1	90
ACVRL1	94
ACYP1	97
ACYP2	98
ADAM8	101
ADAM10	102
ADCYAP1	116
ADCYAP1R1	117
ADM	133
AEBP1	165
CRISP1	167
AFM	173
AFP	174
AGA	175
ACAN	176
AGER	177
AGRP	181
AGT	183
AHSG	197
AK4	205
ALAS2	212
ALB	213
ALDH9A1	223
ALDOA	226
ALPI	248
ALPL	249
ALPP	250
ALPPL2	251
AMBN	258
AMBP	259
AMELX	265
AMELY	266
AMH	268
AMPD1	270
AMY1A	276
AMY1B	277
AMY1C	278
AMY2A	279
AMY2B	280
ANG	283
ANGPT1	284
ANGPT2	285
ANK1	286
AOAH	313
AOC2	314
APOF	319
APBB1	322
APCS	325
APLP2	334
APOA1	335
APOA2	336
APOA4	337
APOB	338
APOC1	341
APOC2	344
APOC3	345
APOC4	346
APOD	347
APOE	348
APOH	350
KLK3	354
FAS	355
ARCN1	372
ARHGAP6	395
ARNTL	406
ARSA	410
ARSB	411
ARSE	415
ART3	419
ART4	420
ASAH1	427
ASCL1	429
ASIP	434
SERPINC1	462
ATP5F1	515
ATP6AP1	537
AUH	549
AVP	551
AZGP1	563
AZU1	566
B2M	567
ADGRB2	576
BCHE	590
BCKDHB	594
BDNF	627
CFB	629
BGLAP	632
BGN	633
BLVRB	645
BNC1	646
BMP1	649
BMP2	650
BMP3	651
BMP4	652
BMP6	654
BMP7	655
BMP8B	656
BPI	671
BSG	682
BST1	683
BTD	686
SERPING1	710
C1QA	712
C1QB	713
C1QC	714
C1R	715
C1S	716
C2	717
C3	718
C4A	720
C4B	721
C4BPA	722
C4BPB	725
C5	727
C6	729
C7	730
C8A	731
C8B	732
C8G	733
C9	735
VPS51	738
PTTG1IP	754
MPPED1	758
CA6	765
CA9	768
CA11	770
DDR1	780
CACNA2D1	781
CALCA	796
CALCB	797
CALCR	799
CALR	811
CALU	813
CAMK2D	817
CAMP	820
CANX	821
CASQ1	844
CASQ2	845
SERPINA6	866
CBLN1	869
SERPINH1	871
CCK	885
CD1E	913
CD2	914
CD3D	915
CD4	920
CD5	921
CD5L	922
CD6	923
CD7	924
CD8A	925
CD8B	926
CD14	929
MS4A3	932
CD22	933
CD80	941
CD86	942
SIGLEC6	946
ENTPD5	957
CD40	958
CD44	960
CD48	962
CD59	966
CD68	968
CD79A	973
ADGRE5	976
CDH1	999
CDH5	1003
CDH11	1009
CDH13	1012
CDH17	1015
CDH18	1016
CDKN2A	1029
CDSN	1041
CLGN	1047
CEACAM5	1048
CEL	1056
CES1	1066
CETP	1071
CTSC	1075
CGA	1081
CGB3	1082
CEACAM7	1087
CEACAM8	1088
CHAD	1101
CHGA	1113
CHGB	1114
CHI3L1	1116
CHI3L2	1117
CHIT1	1118
CHN1	1123
CHRNA2	1135
CHRNA5	1138
CHRNB1	1140
CHRND	1144
CKMT1B	1159
CLCA1	1179
CLU	1191
TPP1	1200
CLN5	1203
CLPS	1208
CMA1	1215
CNTFR	1271
CNTN1	1272
COL1A1	1277
COL1A2	1278
COL2A1	1280
COL3A1	1281
COL4A1	1282
COL4A2	1284
COL4A3	1285
COL4A4	1286
COL4A5	1287
COL4A6	1288
COL5A1	1289
COL5A2	1290
COL6A1	1291
COL6A2	1292
COL6A3	1293
COL7A1	1294
COL8A1	1295
COL8A2	1296
COL9A1	1297
COL9A2	1298
COL9A3	1299
COL10A1	1300
COL11A1	1301
COL11A2	1302
COL12A1	1303
COL15A1	1306
COL16A1	1307
COL19A1	1310
COMP	1311
CORT	1325
CP	1356
CPA1	1357
CPA2	1358
CPA3	1359
CPB1	1360
CPB2	1361
CPE	1363
CLDN7	1366
CPM	1368
CPN1	1369
CPN2	1370
CR1L	1379
CRH	1392
CRHBP	1393
CRHR1	1394
CRHR2	1395
CRP	1401
HAPLN1	1404
CRY2	1408
CSF1	1435
CSF1R	1436
CSF2	1437
CSF2RA	1438
CSF3	1440
CSH1	1442
CSH2	1443
CSHL1	1444
CSN1S1	1446
CSN2	1447
CSN3	1448
VCAN	1462
NCAN	1463
CST1	1469
CST2	1470
CST3	1471
CST4	1472
CST5	1473
CST6	1474
CTBS	1486
CTGF	1490
CTLA4	1493
CTNS	1497
CTRB1	1504
CTRL	1506
CTSB	1508
CTSD	1509
CTSE	1510
CTSG	1511
CTSH	1512
CTSK	1513
CTSL	1514
CTSV	1515
CTSO	1519
CTSS	1520
CTSW	1521
CTSZ	1522
CXADR	1525
CYP2A6	1548
CYP2A7	1549
CYP2A13	1553
CYP2B6	1555
CYP2C19	1557
CYP2C8	1558
CYP2C9	1559
CYP2C18	1562
CYP2E1	1571
CYP2F1	1572
CYP2J2	1573
CYP17A1	1586
CYP21A2	1589
CD55	1604
DAG1	1605
DAO	1610
BRINP1	1620
DBH	1621
DCN	1634
ACE	1636
AKR1C1	1645
DDOST	1650
DDT	1652
DHX8	1659
DEFA1	1667
DEFA3	1668
DEFA4	1669
DEFA5	1670
DEFA6	1671
DEFB1	1672
DEFB4A	1673
CFD	1675
DFNA5	1687
COCH	1690
DIO2	1734
DLG4	1742
DMBT1	1755
DMP1	1758
DNASE1	1773
DNASE1L1	1774
DNASE1L2	1775
DNASE1L3	1776
DNASE2	1777
DPEP1	1800
DPT	1805
DSG2	1829
EPYC	1833
DSPP	1834
ECM2	1842
TOR1A	1861
E2F5	1875
ECM1	1893
EDN1	1906
EDN2	1907
EDN3	1908
EDNRB	1910
EFNA1	1942
EFNA2	1943
EFNA4	1945
MEGF6	1953
EGFR	1956
ELANE	1991
ELN	2006
ENDOG	2021
EPHA3	2042
EPHA4	2043
EPHA7	2045
EPHA8	2046
EPHB2	2048
EPHB4	2050
EPO	2056
EPS15	2060
ERBB3	2065
ERN1	2081
ERV3-1	2086
EXTL1	2134
EXTL2	2135
F2	2147
F2R	2149
F5	2153
F7	2155
F8	2157
F9	2158
F10	2159
F11	2160
F12	2161
F13B	2165
FABP6	2172
FAP	2191
FBLN1	2192
FAT1	2195
FBLN2	2199
FBN1	2200
FBN2	2201
EFEMP1	2202
FCAR	2204
FCGR1B	2210
FCGR3A	2214
FCGRT	2217
FCN1	2219
FCN2	2220
FGA	2243
FGB	2244
FGF3	2248
FGF4	2249
FGF5	2250
FGF7	2252
FGF8	2253
FGF10	2255
FGFR1	2260
FGFR3	2261
GPC5	2262
FGFR2	2263
FGFR4	2264
FGG	2266
FGL1	2267
FHL1	2273
VEGFD	2277
FKBP2	2286
FLT1	2321
FLT4	2324
FMO2	2327
FMO3	2328
FMO5	2330
FMOD	2331
FN1	2335
FOLR2	2350
FOLR3	2352
FPGS	2356
FXN	2395
FRZB	2487
FSHB	2488
FSHR	2492
FUCA1	2517
FUCA2	2519
GAST	2520
KDSR	2531
GABBR1	2550
GABRA1	2554
GABRA2	2555
GABRA5	2558
GABRD	2563
GABRG3	2567
GABRP	2568
GALC	2581
B4GALNT1	2583
GALNS	2588
GALNT2	2590
LRRC32	2615
GARS	2617
GAS1	2619
GAS6	2621
GBA	2629
GC	2638
GCG	2641
GCGR	2642
GCSH	2653
GDF1	2657
GDF2	2658
MSTN	2660
GDF9	2661
GDF10	2662
GDNF	2668
GFRA2	2675
GGT1	2678
GGT5	2687
GH1	2688
GH2	2689
GHRH	2691
GHRHR	2692
GIF	2694
GIP	2695
GLA	2717
GLB1	2720
GLG1	2734
GLRB	2743
GLS	2744
GLUD1	2746
GM2A	2760
GML	2765
GNAS	2778
GNRH1	2796
GNRH2	2797
GNS	2799
GOT2	2806
GP2	2813
GPD2	2820
GPLD1	2822
GPER1	2852
GPX3	2878
GPX4	2879
GPX5	2880
GPX7	2882
GRIA2	2891
GRIA3	2892
GRIA4	2893
GRN	2896
GRIK2	2898
GRIN2B	2904
GRM2	2912
GRM3	2913
GRM5	2915
CXCL1	2919
CXCL2	2920
CXCL3	2921
GRP	2922
PDIA3	2923
GSN	2934
BRF1	2972
GUCA2A	2980
GUCA2B	2981
GUSB	2990
GYPB	2994
GZMH	2999
GZMA	3001
GZMB	3002
GZMK	3003
GZMM	3004
HABP2	3026
HADHB	3032
HCCS	3052
SERPIND1	3053
HCRT	3060
HEXA	3073
HEXB	3074
CFH	3075
CFHR1	3078
CFHR2	3080
HGF	3082
HGFAC	3083
NRG1	3084
HLA-A	3105
HLA-C	3107
HLA-DOA	3111
HLA-DPA1	3113
HLA-DQA1	3117
HLA-DQB1	3119
HLA-DQB2	3120
MR1	3140
HMGCL	3155
HP	3240
HPR	3250
HPX	3263
HRC	3270
HRG	3273
HSPA5	3309
HSPG2	3339
HTN1	3346
HTN3	3347
TNC	3371
HYAL1	3373
IAPP	3375
IBSP	3381
ICAM1	3383
ICAM2	3384
ICAM4	3386
ID1	3397
IDE	3416
IDS	3423
IDUA	3425
CFI	3426
IFNA1	3439
IFNA2	3440
IFNA4	3441
IFNA5	3442
IFNA6	3443
IFNA7	3444
IFNA8	3445
IFNA10	3446
IFNA13	3447
IFNA14	3448
IFNA16	3449
IFNA17	3451
IFNA21	3452
IFNAR1	3454
IFNB1	3456
IFNG	3458
IFNGR1	3459
IFNW1	3467
IGF1	3479
IGF2	3481
IGFALS	3483
IGFBP1	3484
IGFBP2	3485
IGFBP3	3486
IGFBP4	3487
IGFBP5	3488
IGFBP6	3489
IGFBP7	3490
CYR61	3491
JCHAIN	3512
IGSF1	3547
IHH	3549
IL1R1	3554
IL1RAP	3556
IL1RN	3557
IL2	3558
IL2RB	3560
IL3	3562
IL3RA	3563
IL4	3565
IL4R	3566
IL5	3567
IL5RA	3568
IL6	3569
IL6R	3570
IL6ST	3572
IL7	3574
IL7R	3575
CXCL8	3576
IL9	3578
IL10	3586
IL11	3589
IL11RA	3590
IL12B	3593
IL12RB1	3594
IL12RB2	3595
IL13	3596
IL13RA1	3597
IL15RA	3601
IL17A	3605
IMPG1	3617
INHA	3623
INHBA	3624
INHBB	3625
INHBC	3626
CXCL10	3627
INS	3630
INPP5A	3632
INSL3	3640
INSL4	3641
ISLR	3671
ITGA4	3676
ITGA9	3680
ITGAL	3683
ITGAX	3687
ITGB1	3688
ITGB2	3689
ITGB3	3690
ITGB7	3695
ITIH1	3697
ITIH2	3698
ITIH3	3699
ITIH4	3700
ANOS1	3730
KCNN4	3783
KIR2DL4	3805
KISS1	3814
KLK1	3816
KLK2	3817
KLKB1	3818
KNG1	3827
L1CAM	3897
LAG3	3902
LAIR2	3904
LALBA	3906
LAMA2	3908
LAMA3	3909
LAMA4	3910
LAMA5	3911
LAMB1	3912
LAMB2	3913
LAMB3	3914
LAMC1	3915
LAMC2	3918
LBP	3929
LCAT	3931
LCN1	3933
LCN2	3934
LDLR	3949
LECT2	3950
LEP	3952
LFNG	3955
LGALS3BP	3959
LHB	3972
LHCGR	3973
LIF	3976
LIFR	3977
LIPA	3988
LIPC	3990
LOX	4015
LOXL1	4016
LOXL2	4017
LPA	4018
LPL	4023
LPO	4025
LRP1	4035
LRP2	4036
LRP4	4038
LRPAP1	4043
LTA	4049
LTBP1	4052
LTBP2	4053
LTBP3	4054
LTBR	4055
LTF	4057
LTK	4058
BCAM	4059
LUM	4060
LY6E	4061
LY6H	4062
LYZ	4069
EPCAM	4072
M6PR	4074
MAG	4099
MAN2B1	4125
MANBA	4126
MATN1	4146
MATN2	4147
MATN3	4148
MAZ	4150
MBL2	4153
MBNL1	4154
CHST6	4166
DNAJB9	4189
MDK	4192
MEIS1	4211
MEST	4232
MET	4233
MFAP2	4237
MFAP3	4238
MFAP4	4239
MFGE8	4240
MELTF	4241
MFNG	4242
SCGB2A1	4246
MGAT2	4247
MGAT3	4248
SCGB2A2	4250
MIA2	4253
MGP	4256
MGST2	4258
CD99	4267
CXCL9	4283
MAP3K9	4293
MLN	4295
MMP1	4312
MMP2	4313
MMP3	4314
MMP7	4316
MMP8	4317
MMP9	4318
MMP10	4319
MMP11	4320
MMP12	4321
MMP13	4322
MMP14	4323
MMP17	4326
MMP19	4327
CD200	4345
MPO	4353
MSH3	4437
MSH5	4439
MSMB	4477
MSRA	4482
MST1	4485
MT1G	4495
MTTP	4547
MTRR	4552
MUC1	4582
MUC3A	4584
MUC5AC	4586
MUC6	4588
MUC7	4589
MYL1	4632
MYOC	4653
NAGA	4668
NAGLU	4669
NBL1	4681
NCAM1	4684
NDP	4693
NDUFA10	4705
NDUFB5	4711
NDUFV1	4723
NDUFS8	4728
NELL1	4745
NELL2	4753
NFE2L1	4779
NGF	4803
NID1	4811
NKG7	4818
NMB	4828
NME1	4830
NME3	4832
NQO2	4835
NODAL	4838
NPY	4852
NOTCH3	4854
NOV	4856
PNP	4860
NPHS1	4868
NPPA	4878
NPPB	4879
NPPC	4880
NPTX1	4884
NPTX2	4885
NRCAM	4897
NRTN	4902
NT5E	4907
NTF3	4908
NTF4	4909
NTN3	4917
ROR1	4919
DDR2	4921
NTS	4922
NUCB1	4924
NUCB2	4925
OMD	4958
OGG1	4968
OGN	4969
OMG	4974
OPCML	4978
TNFRSF11B	4982
ORM1	5004
ORM2	5005
OSM	5008
OVGP1	5016
OXCT1	5019
OXT	5020
P4HA1	5033
P4HB	5034
FURIN	5045
PAEP	5047
SERPINE1	5054
SERPINB2	5055
PAM	5066
CNTN3	5067
REG3A	5068
PAPPA	5069
PAX2	5076
PAX4	5078
PCCB	5096
PCDH1	5097
SERPINA5	5104
PCOLCE	5118
PCSK1	5122
PCSK5	5125
PCSK2	5126
PDE2A	5138
PDE7A	5150
PDGFA	5154
PDGFB	5155
PDGFRA	5156
PDGFRL	5157
PDGFRB	5159
PDHA1	5160
PDYN	5173
PECAM1	5175
SERPINF1	5176
PENK	5179
PF4	5196
PF4V1	5197
CFP	5199
VIT	5212
PFKP	5214
PFN1	5216
PGA5	5222
PGC	5225
PGF	5228
PHB	5245
SERPINA1	5265
PI3	5266
SERPINA4	5267
SERPINE2	5270
SERPINI1	5274
SERPINI2	5276
PIP	5304
PKHD1	5314
PLA2G1B	5319
PLA2G2A	5320
PLA2G5	5322
PLAT	5327
PLAU	5328
PLAUR	5329
PLG	5340
PLGLB2	5342
PLGLB1	5343
SERPINF2	5345
FXYD1	5348
FXYD3	5349
PLOD1	5351
PLOD2	5352
PLTP	5360
PMCH	5367
PNOC	5368
PNLIP	5406
PNLIPRP1	5407
POMC	5443
PON1	5444
PON2	5445
PON3	5446
PPBP	5473
CTSA	5476
PPIB	5479
PPIC	5480
PPOX	5498
PPP1CA	5499
PPT1	5538
PPY	5539
PRB1	5542
PRB3	5544
PRB4	5545
PRCP	5547
PRELP	5549
PRF1	5551
SRGN	5552
PRG2	5553
PRH1	5554
PRH2	5555
PRKAG1	5571
PRKD1	5587
PRKCSH	5589
DNAJC3	5611
PRL	5617
PRLR	5618
PRNP	5621
PSPN	5623
PROC	5624
PROS1	5627
PRRG2	5639
LGMN	5641
PRSS1	5644
PRSS2	5645
PRSS3	5646
MASP1	5648
RELN	5649
KLK7	5650
PRSS8	5652
KLK6	5653
HTRA1	5654
KLK10	5655
PRTN3	5657
PSAP	5660
PSG1	5669
PSG2	5670
PSG3	5671
PSG4	5672
PSG5	5673
PSG6	5675
PSG7	5676
PSG9	5678
PSG11	5680
PYY	5697
PSMD1	5707
PTGDS	5730
PTGIR	5739
PTH	5741
PTGS1	5742
PTGS2	5743
PTHLH	5744
PTK7	5754
PTN	5764
QSOX1	5768
PTPRA	5786
PTPRB	5787
PTPRC	5788
PTPRD	5789
PTPRCAP	5790
PTPRE	5791
PTPRF	5792
PTPRJ	5795
PTPRO	5800
PTPRS	5802
PTX3	5806
PVR	5817
NECTIN1	5818
PZP	5858
RARRES1	5918
RARRES2	5919
RASA2	5922
RBM3	5935
RBP3	5949
RBP4	5950
RCN1	5954
RCN2	5955
RDH5	5959
REG1A	5967
REG1B	5968
REN	5972
RET	5979
RFNG	5986
RLN1	6013
RLN2	6019
RNASE1	6035
RNASE2	6036
RNASE3	6037
RNASE4	6038
RNASE6	6039
RNPEP	6051
RPL3	6122
RPLP2	6181
RPN2	6185
RS1	6247
SAA1	6288
SAA2	6289
SAA4	6291
TSPAN31	6302
SATB1	6304
CLEC11A	6320
SCN1B	6324
SCT	6343
SRL	6345
CCL1	6346
CCL2	6347
CCL3	6348
CCL4	6351
CCL5	6352
CCL7	6354
CCL8	6355
CCL11	6356
CCL13	6357
CCL14	6358
CCL15	6359
CCL16	6360
CCL17	6361
CCL18	6362
CCL19	6363
CCL20	6364
CCL21	6366
CCL22	6367
CCL23	6368
CCL24	6369
CCL25	6370
CXCL6	6372
CXCL11	6373
CXCL5	6374
XCL1	6375
CX3CL1	6376
SDC1	6382
CXCL12	6387
SDF2	6388
SDHB	6390
SDHD	6392
SECTM1	6398
SEL1L	6400
SEMA3F	6405
SEMG1	6406
SEMG2	6407
SELENOP	6414
SFRP1	6422
SFRP2	6423
SFRP4	6424
SFRP5	6425
SFTPB	6439
SFTPD	6441
SGCA	6442
SCG5	6447
SGSH	6448
SHBG	6462
SHH	6469
ST6GAL1	6480
ST3GAL1	6482
ST3GAL4	6484
PMEL	6490
SLAMF1	6504
SLC2A5	6518
SLC3A1	6519
SLC6A9	6536
SLC8A1	6546
SLCO1A2	6579
SLIT1	6585
SLIT3	6586
SLPI	6590
SMARCA2	6595
SNTB1	6641
SNTB2	6645
SOD3	6649
SPARC	6678
SPINK1	6690
SPINK2	6691
SPINT1	6692
SPP2	6694
SPOCK1	6695
SPP1	6696
SRP14	6727
SSR2	6746
SST	6750
STATH	6779
STC1	6781
HSPA13	6782
XCL2	6846
TAC1	6863
TAC3	6866
ADAM17	6868
TAPBP	6892
CNTN2	6900
SERPINA7	6906
TCF12	6938
TCN1	6947
TCN2	6948
DYNLT3	6990
TEK	7010
TF	7018
TFAM	7019
TFF1	7031
TFF2	7032
TFF3	7033
TFPI	7035
TG	7038
TGFB1	7040
TGFB2	7042
TGFB3	7043
LEFTY2	7044
TGFBI	7045
TGFBR1	7046
TGFBR3	7049
THBS1	7057
THBS2	7058
THBS3	7059
THBS4	7060
THPO	7066
THY1	7070
TIE1	7075
TIMP1	7076
TIMP2	7077
TIMP3	7078
TIMP4	7079
TLL2	7093
TLR1	7096
TLR3	7098
CLEC3B	7123
TNFAIP6	7130
TNFRSF1A	7132
TNFRSF1B	7133
TNR	7143
TNXB	7148
TPD52	7163
TPO	7173
TPSAB1	7177
CRISP2	7180
HSP90B1	7184
TRH	7200
TRIO	7204
TSHB	7252
TSHR	7253
TTR	7276
TYRP1	7306
UCN	7349
SCGB1A1	7356
UGT2B4	7363
UGT2B7	7364
UGT8	7368
UMOD	7369
COL14A1	7373
KDM6A	7403
UTY	7404
VEGFA	7422
VEGFB	7423
VEGFC	7424
VGF	7425
VIP	7432
VIPR2	7434
VLDLR	7436
VPREB1	7441
VTN	7448
VWF	7450
LAT2	7462
WNT1	7471
WNT2	7472
WNT3	7473
WNT5A	7474
WNT6	7475
WNT7B	7477
WNT8A	7478
WNT8B	7479
WNT10B	7480
WNT11	7481
WNT9A	7483
WNT9B	7484
XPNPEP2	7512
ZNF26	7574
ZNF207	7756
PXDN	7837
IL1R2	7850
SCG2	7857
SEMA3B	7869
MANF	7873
ST8SIA4	7903
LST1	7940
PLA2G7	7941
TFPI2	7980
UBXN8	7993
NUP214	8021
CUBN	8029
ADAM12	8038
FGF23	8074
MFAP5	8076
FXR1	8087
DPF3	8110
ST8SIA2	8128
MIA	8190
GDF5	8200
C21orf33	8209
PNPLA4	8228
USP11	8237
SLC10A3	8273
EPX	8288
COLQ	8292
AXIN2	8313
CDC45	8318
HYAL3	8372
MAD1L1	8379
PLA2G10	8399
SPARCL1	8404
SRPX	8406
TAGLN2	8407
LTBP4	8425
TPST2	8459
TPST1	8460
IRS4	8471
CILP	8483
PRSS12	8492
LIPF	8513
CYP4F2	8529
CST7	8530
CPZ	8532
CHST1	8534
AGPS	8540
APOL1	8542
FCN3	8547
SCARF1	8578
TNFSF11	8600
STC2	8614
NPFF	8620
UNC5C	8633
RNASET2	8635
AOC3	8639
CHRD	8646
HYAL2	8692
CDC23	8697
B4GALT4	8702
B3GALT4	8705
B3GALNT1	8706
B3GALT1	8708
TNFRSF25	8718
CTSF	8722
TNFSF12	8742
ADAM18	8749
ADAM15	8751
ADAM9	8754
ADAM7	8756
CD164	8763
TNFRSF14	8764
TNFRSF6B	8771
TNFRSF18	8784
MATN4	8785
DLK1	8788
TNFRSF11A	8792
SUCLG1	8802
CREG1	8804
TRIM24	8805
IL18RAP	8807
IL1RL2	8808
IL18R1	8809
FGF18	8817
SAP30	8819
FGF17	8822
NRP2	8828
NRP1	8829
GGH	8836
WISP3	8838
WISP2	8839
WISP1	8840
PROM1	8842
ALKBH1	8846
FCGBP	8857
PROZ	8858
APLN	8862
VNN2	8875
VNN1	8876
SLC5A6	8884
ENDOU	8909
P4HA2	8974
PLOD3	8985
PGLYRP1	8993
F2RL3	9002
SLC25A14	9016
MPZL1	9019
SEMA5A	9037
ARTN	9048
ANGPTL1	9068
USP14	9097
SEC22C	9117
CNOT9	9125
EBAG9	9166
IL1RL1	9173
OSMR	9180
REPS2	9185
BMP15	9210
LGI1	9211
FCMR	9214
LRAT	9227
IL32	9235
NOG	9241
CRLF1	9244
ADGRG1	9289
MMP20	9313
B4GALT6	9331
B4GALT5	9334
CER1	9350
SLIT2	9353
ITGBL1	9358
ADIPOQ	9370
PPT2	9374
NRXN1	9378
NRXN2	9379
LIPG	9388
HS6ST1	9394
SELENOF	9403
NTN1	9423
LY86	9450
ATG5	9474
NAPSA	9476
MED20	9477
CABP1	9478
CHST10	9486
PIGL	9487
ADAMTS3	9508
ADAMTS2	9509
ADAMTS1	9510
GAL3ST1	9514
GDF15	9518
TMEM59	9528
CXCL14	9547
CCL4L2	9560
MINPP1	9562
H6PD	9563
BCAR1	9564
GDF3	9573
PDIA4	9601
NFE2L3	9603
CARTPT	9607
RAB36	9609
ABCG1	9619
KLK4	9622
NUP155	9631
HS2ST1	9653
WSCD2	9671
CEP57	9702
KIAA0100	9703
ADAMTSL2	9719
SEMA3E	9723
CLSTN3	9746
MLEC	9761
RAPGEF5	9771
TMEM94	9772
MATR3	9782
MATR3	9782
DAZAP2	9802
SPOCK2	9806
HEPH	9843
MFAP3L	9848
KIAA0319	9856
SEC16A	9919
EXOG	9941
GFPT2	9945
HS3ST1	9957
USP3	9960
FGF19	9965
TNFSF15	9966
CLEC2B	9976
FGFBP1	9982
INSL5	10022
PIGK	10026
CST8	10047
IL18BP	10068
GPC6	10082
EDIL3	10085
HHLA1	10086
KCNK7	10089
TSPAN3	10099
ENAM	10117
PDIA6	10130
CELA3A	10136
CLEC3A	10143
EBI3	10148
TRIM28	10155
ATP6AP2	10159
CHST4	10164
DHRS9	10170
CALCRL	10203
PRG4	10216
ANGPTL7	10218
GDF11	10220
MSLN	10232
LRRC17	10234
RIDA	10247
RAMP2	10266
FSTL3	10272
PRSS16	10279
SIGMAR1	10280
B3GALT5	10317
LAMC3	10319
CRISP3	10321
SIRPB1	10326
CNPY2	10330
B3GNT3	10331
CCL26	10344
MICU1	10367
SEMA3A	10371
BTN3A3	10384
BTN2A2	10385
PRG3	10394
CPQ	10404
WFDC2	10406
SPAG11B	10407
SPON2	10417
SPON1	10418
CFDP1	10428
IFI30	10437
OLFM1	10439
N4BP2L2	10443
GPNMB	10457
FST	10468
SLC9A6	10479
CRTAP	10491
CARM1	10498
SEMA6C	10500
SEMA4F	10505
SEMA4D	10507
SEMA4B	10509
SEMA3C	10512
FBLN5	10516
DDX17	10521
DEAF1	10522
HYOU1	10525
P3H3	10536
TM9SF1	10548
PRDX4	10549
AGR2	10551
HTATIP2	10553
OLFM4	10562
CXCL13	10563
NPC2	10577
GNLY	10578
COLEC10	10584
TXNRD2	10587
ERN2	10595
P3H4	10609
ST6GALNAC2	10610
ERLIN1	10613
POSTN	10631
LEFTY1	10637
SCGB1D2	10647
SCGB1D1	10648
MTX2	10651
SPINT2	10653
CD226	10666
CGREF1	10669
DLL3	10683
CNPY3	10695
CERS1	10715
MASP2	10747
CHL1	10752
PLAC1	10761
MTHFD2	10797
SEPT9	10801
SPINT3	10816
CLPX	10845
CCL27	10850
HPSE	10855
CYP46A1	10858
ADAM28	10863
NMU	10874
FGL2	10875
EDDM3A	10876
CFHR4	10877
CFHR3	10878
SMR3B	10879
C1QL1	10882
NPFFR2	10886
UTS2	10911
EHMT2	10919
SMPDL3A	10924
UGT2A1	10941
PRSS21	10942
PDIA5	10954
OS9	10956
TMED2	10959
LMAN2	10960
ERP29	10961
COPS6	10980
ILVBL	10994
SPINK5	11005
IL24	11009
GLIPR1	11010
KLK11	11012
TMED1	11018
LILRB3	11025
LILRA2	11027
B4GAT1	11041
ZPBP	11055
C10orf10	11067
KERA	11081
ESM1	11082
ADAM29	11086
ADAMTS13	11093
ADAMTS8	11095
ADAMTS5	11096
PRSS23	11098
HIBADH	11112
EMILIN1	11117
BTN3A2	11118
BTN3A1	11119
CD160	11126
HHLA2	11148
FICD	11153
ERLIN2	11160
FSTL1	11167
INSL6	11172
ADAMTS7	11173
ADAMTS6	11174
TREH	11181
WIF1	11197
CHEK2	11200
KLK8	11202
IRAK3	11213
AKAP10	11216
DDX20	11218
GALNT6	11226
NXPH4	11247
NXPH3	11248
NXPH2	11249
PRR4	11272
MGAT4B	11282
CD300A	11314
MGAT4A	11320
FKBP9	11328
CTRC	11330
SCRG1	11341
NID2	22795
LAMB4	22798
NLGN4Y	22829
VASH1	22846
NTNG1	22854
CHSY1	22856
SLITRK3	22865
SEC31A	22872
MLXIP	22877
ARSG	22901
DHX30	22907
MMRN1	22915
MSRB2	22921
PLA2R1	22925
DKK1	22943
RIMS1	22999
KDM1A	23028
GGA2	23062
EMC1	23065
ERP44	23071
SARM1	23098
FSTL4	23105
NFASC	23114
TOGARAM1	23116
COLGALT2	23127
ATG2A	23130
SSPO	23145
RTF1	23168
MESDC2	23184
RCOR1	23186
GANAB	23193
SULF1	23213
MCF2L	23263
MGA	23269
CLEC16A	23274
POFUT2	23275
AGTPBP1	23287
SMG6	23293
ATMIN	23300
EHBP1	23301
WSCD1	23302
MAN2B2	23324
ANGEL1	23357
FAM189A1	23359
AHCYL2	23382
MAU2	23383
NCSTN	23385
CRB1	23418
TMED3	23423
TPSD1	23430
RHOQ	23433
CELA3B	23436
HARS2	23438
ANGPTL2	23452
NPTXR	23467
QPRT	23475
CES3	23491
POFUT1	23509
SLC39A14	23516
ARHGAP45	23526
CLCF1	23529
CHST5	23563
LY96	23643
ARFIP2	23647
PLXNB2	23654
PLA2G15	23659
SDF2L1	23753
IL17RA	23765
CLDN15	24146
FJX1	24147
NGEF	25791
QPCT	25797
FAM19A5	25817
KLK5	25818
BACE2	25825
RAB26	25837
WHRN	25861
ABHD14A	25864
SUMF2	25870
MXRA5	25878
CHRDL2	25884
ABI3BP	25890
PAMR1	25891
OLFML2B	25903
SOSTDC1	25928
HEATR5A	25938
TMEM87A	25963
C2CD2	25966
EGFL6	25975
TSKU	25987
SNED1	25992
RNF167	26001
MOXD1	26002
SUSD5	26032
GLCE	26035
LRRTM2	26045
CNTNAP2	26047
KLK13	26085
WSB1	26118
TCTN3	26123
B3GAT3	26229
OPTC	26254
TINF2	26277
PLA2G2D	26279
GALNT8	26290
FGF21	26291
EHF	26298
GBGT1	26301
SEZ6L2	26470
PCOLCE2	26577
GREM1	26585
TBL2	26608
HAVCR1	26762
SMR3A	26952
FETUB	26998
FGF22	27006
SIGLEC7	27036
LAT	27040
LAMP3	27074
B9D1	27077
CLUL1	27098
EIF2AK1	27102
DKKL1	27120
DKK4	27121
DKK3	27122
DKK2	27123
CPAMD8	27151
CHIA	27159
NAAA	27163
IL17C	27189
IL17B	27190
GPR162	27239
ERLEC1	27248
SRPX2	27286
SPINK4	27290
SMPDL3B	27293
ADAMDEC1	27299
BMP10	27302
ANGPTL3	27329
POLL	27343
PCSK1N	27344
TOR1B	27348
TOR2A	27433
HDHD5	27440
CDH19	28513
DLL1	28514
MRPS28	28957
RGCC	28984
DBNL	28988
MRPL22	29093
ORMDL2	29095
SCG3	29106
C6orf15	29113
DDX25	29118
PRSS50	29122
PRSS50	29122
PARVB	29780
CYP2S1	29785
VPREB3	29802
REPIN1	29803
NENF	29937
DSE	29940
IL19	29949
PDZRN4	29951
DPP7	29952
MDFIC	29969
OBP2B	29989
PILRB	29990
OBP2A	29991
PILRA	29992
ERO1A	30001
EFEMP2	30008
NXPH1	30010
PLA2G2E	30814
ST6GALNAC6	30815
KCNIP3	30818
STOML2	30968
KLK14	43847
KLK12	43849
PLA2G3	50487
COL5A3	50509
CHST11	50515
IL20	50604
IL22	50616
CYHR1	50626
ANO7	50636
RDH8	50700
DHH	50846
SPOCK3	50859
NTM	50863
CDON	50937
PDE11A	50940
SOST	50964
TMED5	50999
COQ6	51004
TMED7	51014
EMC9	51016
BOLA1	51027
CELA2B	51032
PI15	51050
PRLH	51052
ZNF691	51058
TXNDC12	51060
RPS27L	51065
MRPL2	51069
TMX2	51075
GAL	51083
MLXIPL	51085
SIDT2	51092
METTL9	51108
RDH11	51109
RMDN1	51115
IER3IP1	51124
ANGPTL4	51129
A4GNT	51146
CERCAM	51148
SDF4	51150
SERPINA10	51156
EGFL7	51162
HSD17B11	51170
CKLF	51192
IPO11	51194
CPA4	51200
ACP6	51205
GP6	51206
RAB9B	51209
MZB1	51237
NT5C3A	51251
MRPL27	51264
C1RL	51279
GOLM1	51280
PCDH12	51294
ECSIT	51295
SLC15A3	51296
BPIFA1	51297
TIMMDC1	51300
FKBP11	51303
MRPL35	51318
MEX3C	51320
TNFRSF12A	51330
NGRN	51335
CDC40	51362
PLA1A	51365
TEX264	51368
ANGPT4	51378
CSAD	51380
WNT16	51384
AIG1	51390
PCYOX1	51449
HSD17B7	51478
NT5DC3	51559
IL23A	51561
TDP2	51567
PCF11	51585
CUTA	51596
LSR	51599
PIGT	51604
DHRS7	51635
FKBP7	51661
SARAF	51669
EMCN	51705
DNAJB11	51726
CMPK1	51727
GHRL	51738
ERAP1	51752
TM7SF3	51768
RSF1	51773
KDM3B	51780
CECR1	51816
IL17D	53342
NUDT9	53343
LRP1B	53353
ADAM22	53616
IL20RA	53832
FGFRL1	53834
C11orf24	53838
CDHR5	53841
DUOX1	53905
CNTN5	53942
TSPEAR	54084
TREM2	54209
TREM1	54210
CYTL1	54360
NLGN3	54413
SIAE	54414
CHPF2	54480
UGT2B28	54490
TMX3	54495
CPVL	54504
DHX29	54505
ADAMTSL4	54507
TOMM7	54543
UGT1A10	54575
EQTN	54586
VSIG10	54621
LRRN3	54674
MANSC1	54682
LY6K	54742
EPDR1	54749
FAM20A	54757
PCSK4	54760
NXPE4	54827
ASPN	54829
ESRP1	54845
DEF8	54849
EPS8L1	54869
RETSAT	54884
ALKBH5	54890
TTC19	54902
CYP2W1	54905
SEMA4C	54910
FOCAD	54914
CHTF8	54921
LIME1	54923
KANSL2	54934
ADPRHL2	54936
ODAM	54959
C1orf56	54964
CT55	54967
TMEM70	54968
C1orf159	54991
FKBP14	55033
TAPBPL	55080
CRTAC1	55118
TMEM38B	55151
KLHL11	55175
RNF220	55182
LGI2	55203
P3H2	55214
ELP2	55250
ADI1	55256
FBXW7	55294
RNLS	55328
ABHD10	55347
VNN3	55350
LGR4	55366
TMCO6	55374
SLC35E3	55508
KLK15	55554
GALNT10	55568
ITLN1	55600
SLC39A4	55630
IPO9	55705
EDEM2	55741
AGK	55750
UGGT2	55757
NGLY1	55768
CSGALNACT1	55790
DDX28	55794
SCN3B	55800
IL26	55801
UBAP2	55833
ECHDC1	55862
DEFB103B	55894
ANGPTL8	55908
APOM	55937
SULF2	55959
BCAP29	55973
CFC1	55997
MYDGF	56005
PDGFC	56034
ALG1	56052
PCDHGA11	56105
PCDHB12	56124
PCDHA11	56138
PCDHA10	56139
PCDHA6	56142
PCDHA1	56147
C21orf62	56245
CPXM1	56265
GKN1	56287
CCL28	56477
MMP26	56547
CHST7	56548
CYP26B1	56603
ERO1B	56605
ASAH2	56624
CLDND1	56650
MUC13	56667
SAR1A	56681
RETN	56729
FSTL5	56884
STARD7	56910
C1GALT1	56913
OTOR	56914
MEIS3	56917
SEMA3G	56920
MCCC1	56922
CA10	56934
PMEPA1	56937
OLFML3	56944
MRPS22	56945
MEPE	56955
RGMA	56963
CEACAM19	56971
FAM20C	56975
STOX2	56977
POGLUT1	56983
ADAMTS9	56999
CCNL1	57018
TWSG1	57045
AGTRAP	57085
CPA6	57094
PGLYRP4	57115
EPPIN	57119
CD177	57126
ATP13A1	57130
ADCK1	57143
LYZL6	57151
SLURP1	57152
SLC39A10	57181
ADAMTSL3	57188
SELENON	57190
ADGRG6	57211
CEMIP	57214
SNX14	57231
RCN3	57333
CYP20A1	57404
RNF150	57484
KIAA1324	57535
IGSF9	57549
SEMA6A	57556
CARNS1	57571
ISLR2	57611
COL20A1	57642
MIER1	57708
SEMA4G	57715
SCUBE2	57758
BRINP2	57795
HAMP	57817
CCNB1IP1	57820
GRHL3	57822
SLAMF7	57823
CATSPERG	57828
CYP4F11	57834
SLC4A5	57835
CADM3	57863
WFDC1	58189
LY6G5B	58496
OPRPN	58503
DNASE2B	58511
LY6G6D	58530
IL21	59067
NTN4	59277
PRDM12	59335
SCPEP1	59342
C12orf10	60314
HAPLN2	60484
HPSE2	60495
NYX	60506
PROK2	60675
PAPPA2	60676
FKBP10	60681
C14orf93	60686
CELA2A	63036
BCAN	63827
TNN	63923
MRPS14	63931
NECAB3	63941
DMRTA2	63950
PRSS22	64063
OXCT2	64064
MMP27	64066
CDH23	64072
GAL3ST2	64090
[truncated: 904 more rows]

## Sheet: Table S3
Table S3. The 28 gene pairs’ signature ranked by MRMD.
Order	Feature (gene pair)
	Gene i	Gene j
1	RPLP2	FCN3
2	PCOLCE2	DBH
3	RPLP2	ADAMTSL2
4	PRDX4	C7
5	PTPRA	DBH
6	MLEC	CXCL12
7	KDSR	DPT
8	DNASE2	PTPRCAP
9	EIF2AK1	CHST4
10	THY1	DPT
11	SNTB1	SFRP5
12	KDSR	FCN2
13	SMIM7	DPT
14	HTATIP2	CHST4
15	EIF2AK1	F8
16	IFNGR1	CXCL12
17	PON2	C7
18	MTX2	F8
19	DHX8	SFRP5
20	GLA	CHST4
21	TPST2	FCN3
22	THY1	PAMR1
23	TMEM70	DPT
24	PRKAG1	CHST4
25	MRPS28	CHST4
26	THY1	CHST4
27	CLDND1	CHST4
28	IFNGR1	C7
Gene i has a higher expression level than Gene j in HCC patients compared with CwoHCC patients.

## Sheet: Table S4
Table S4. Comparison of the proposed algorithm with previous works
Data set	mRMR+KNN			mRMR+SVM			MRMD+SVM			Our previous method 2020			Ao’s method 2018
	SnNHCC	ANNwHCC	ANCwHCC	SnNHCC	ANNwHCC	ANCwHCC	SnNHCC	ANNwHCC	ANCwHCC	SnNHCC	ANNwHCC	ANCwHCC	SnNHCC	ANNwHCC	ANCwHCC
Biopsy samples
GSE121248	0.9286(65/70)	0.0541(2/37)	-	0.9429(66/70)	0.3514(13/37)	-	1(70/70)	1(37/37)	-	1(70/70)	1(37/37)	-	1(70/70)	1(37/37)	-
GSE47197	0.5574(34/61)	-	-	1(61/61)	-	-	1(61/61)	-	-	1(61/61)	-	-	0.1475(9/61)	-	-
GSE64041	-	1(60/60)	-	-	1(60/60)	-	-	1(60/60)	-	-	1(60/60)	-	-	1(60/60)	-
GSE54236	-	-	1(80/80)	-	-	1(80/80)	-	-	1(80/80)	-	-	1(80/80)	-	-	0.775(62/80)
Total	0.6641(87/131)	0.6392(62/97)	1(80/80)	0.9618(126/131)	0.7526(73/97)	1(80/80)	1(131/131)	1(97/97)	1(80/80)	1(131/131)	1(97/97)	1(80/80)	0.6031(79/131)	1(97/97)	0.775(62/80)
Surgery samples
GSE109211	0.7214(101/140)	-	-	0.7857(110/140)	-	-	0.9571(134/140)	-	-	0.3143(44/140)	-	-	0.2643(37/140)	-	-
GSE62743	0.6288(83/132)	-	-	0.8636(114/132)	-	-	0.9545(126/132)	-	-	0.0758(10/132)	-	-	0.0606(8/132)	-	-
GSE46444	0.3409(30/88)	-	-	0.5227(46/88)	-	-	1(88/88)	-	-	0.5682(50/88)	-	-	0.3636(32/88)	-	-
GSE10141	1(80/80)	-	-	1(80/80)	-	-	1(80/80)	-	-	1(80/80)	-	-	0.15(12/80)	-	-
GSE164760	0.0755(4/53)	-	-	0.2453(13/53)	-	-	1(53/53)	-	-	1(53/53)	-	-	0.3585(19/53)	-	-
GSE19977	1(164/164)	-	-	1(164/164)	-	-	1(164/164)	-	-	0.1463(24/164)	-	-	0(0/164)	-	-
GSE112790	0.9836(180/183)	0.3333(5/15)	-	0.9945(182/183)	0.9333(14/15)	-	1(183/183)	1(15/15)	-	1(183/183)	1(15/15)	-	1(183/183)	1(15/15)	-
GSE102079	0.9737(148/152)	0.0659(6/91)	-	0.9934(151/152)	0.2857(26/91)	-	1(152/152)	0.989(90/91)	-	1(152/152)	1(91/91)	-	1(152/152)	1(91/91)	-
GSE76427	0.7826(90/115)	-	-	0.9478(109/115)	-	-	1(115/115)	-	-	1(115/115)	-	-	1(115/115)	-	-
GSE78737	0.2427(25/103)	-	-	0.3301(34/103)	-	-	0.8447(87/103)	-	-	1(103/103)	-	-	0.9417(97/103)	-	-
GSE9843	0.9231(84/91)	-	-	0.9341(85/91)	-	-	1(91/91)	-	-	1(91/91)	-	-	0.989(90/91)	-	-
GSE43619	0.7273(64/88)	-	-	0.8523(75/88)	-	-	1(88/88)	-	-	1(88/88)	-	-	1(88/88)	-	-
GSE15765	0.9571(67/70)	-	-	1(70/70)	-	-	1(70/70)	-	-	1(70/70)	-	-	0.9714(68/70)	-	-
GSE87630	1(64/64)	-	-	1(64/64)	-	-	1(64/64)	-	-	1(64/64)	-	-	1(64/64)	-	-
GSE36411	0.8095(34/42)	-	-	0.881(37/42)	-	-	0.9762(41/42)	-	-	1(42/42)	-	-	0.9762(41/42)	-	-
GSE89377	0(0/40)	-	-	0(0/40)	-	-	0.275(11/40)	-	-	0.35(14/40)	-	-	0.075(3/40)	-	-
GSE57957	1(39/39)	-	-	1(39/39)	-	-	1(39/39)	-	-	1(39/39)	-	-	1(39/39)	-	-
GSE101685	1(24/24)	-	-	1(24/24)	-	-	1(24/24)	-	-	1(24/24)	-	-	1(24/24)	-	-
GSE84598	1(22/22)	-	-	1(22/22)	-	-	1(22/22)	-	-	1(22/22)	-	-	1(22/22)	-	-
GSE84402	0(0/13)	-	-	0.0769(1/13)	-	-	1(13/13)	-	-	1(13/13)	-	-	0.8462(11/13)	-	-
GSE115018	1(12/12)	-	-	1(12/12)	-	-	1(12/12)	-	-	1(12/12)	-	-	0(0/12)	-	-
GSE98383	0.9091(10/11)	-	-	1(11/11)	-	-	1(11/11)	-	-	1(11/11)	-	-	1(11/11)	-	-
GSE29721	0.8(8/10)	-	-	0.8(8/10)	-	-	1(10/10)	-	-	1(10/10)	-	-	1(10/10)	-	-
GSE116174	1(64/64)	-	-	1(64/64)	-	-	1(64/64)	-	-	1(64/64)	-	-	1(64/64)	-	-
GSE25097	-	0.6379(155/243)	0.375(15/40)	-	0.8724(212/243)	0.6(24/40)	-	1(243/243)	1(40/40)	-	1(243/243)	1(40/40)	-	1(243/243)	1(40/40)
GSE36376	-	0.9948(192/193)	-	-	0.9948(192/193)	-	-	1(193/193)	-	-	1(193/193)	-	-	0.8912(172/193)	-
GSE39791	-	1(72/72)	-	-	1(72/72)	-	-	1(72/72)	-	-	1(72/72)	-	-	0.9861(71/72)	-
GSE41804	-	0.4(8/20)	-	-	0.9(18/20)	-	-	1(20/20)	-	-	1(20/20)	-	-	1(20/20)	-
GSE62232	-	0(0/10)	-	-	0.7(7/10)	-	-	1(10/10)	-	-	1(10/10)	-	-	1(10/10)	-
GSE63898	-	-	0.5476(92/168)	-	-	0.7024(118/168)	-	-	1(168/168)	-	-	1(168/168)	-	-	1(168/168)
GSE17548	-	-	0.25(5/20)	-	-	0.35(7/20)	-	-	1(20/20)	-	-	0.9(18/20)	-	-	0.9(18/20)
GSE17967	-	-	0(0/16)	-	-	0(0/16)	-	-	0.4375(7/16)	-	-	1(16/16)	-	-	0.5(8/16)
GSE6764	-	-	0(0/10)	-	-	0(0/10)	-	-	0.9(9/10)	-	-	1(10/10)	-	-	1(10/10)
Total	0.6861(1235/1800)	0.6801(438/644)	0.4409(112/254)	0.8428(1517/1800)	0.8401(541/644)	0.7638(194/254)	0.9872(1777/1800)	1(644/644)	0.9921(252/254)	0.7656(1378/1800)	1(644/644)	0.9921(252/254)	0.6639(1195/1800)	0.9658(622/644)	0.9606(244/254)
Biopsy samples & Surgery samples	0.7747(1496/1931)	0.6748(500/741)	0.5749(192/334)	0.8503(1642/1931)	0.8286(614/741)	0.8204(274/334)	0.97(1873/1931)	0.9987(740/741)	0.9701(324/334)	0.7815(1509/1931)	1(741/741)	0.994(332/334)	0.6572(1269/1931)	0.9703(719/741)	0.9162(306/334)
SnNHCC, sensitivity (number) of HCC samples; ANCwHCC, accuracy (number) of cirrhosis tissues in patients with HCC samples to HCC; ANNwHCC, accuracy (number) of normal tissues in patients with HCC samples to HCC.

## Sheet: Table S5
Table S5. Table S5. Detection of 34 secreted genes in blood from HPA database.
Gene name	Gene description	Blood-based immunoassay	Plasma-mass spectrometry	Plasma-proximity extension assay
RPLP2	Ribosomal protein lateral stalk subunit P2	No	Detected	No
PCOLCE2	Procollagen C-endopeptidase enhancer 2	No	Detected	No
PRDX4	Peroxiredoxin 4	No	Detected	No
PTPRA	Protein tyrosine phosphatase receptor type A	No	No	No
MLEC	Malectin	No	Detected	No
KDSR	3-ketodihydrosphingosine reductase	No	No	No
DNASE2	Deoxyribonuclease 2, lysosomal	No	Detected	No
EIF2AK1	Eukaryotic translation initiation factor 2 alpha kinase 1	No	No	No
THY1	Thy-1 cell surface antigen	No	Detected	Detected
SNTB1	Syntrophin beta 1	No	Detected	No
SMIM7	Small integral membrane protein 7	No	No	No
HTATIP2	HIV-1 Tat interactive protein 2	No	No	No
IFNGR1	Interferon gamma receptor 1	No	No	Detected
PON2	Paraoxonase 2	No	Detected	Detected
MTX2	Metaxin 2	No	No	No
DHX8	DEAH-box helicase 8	No	No	No
GLA	Galactosidase alpha	No	Detected	No
TPST2	Tyrosylprotein sulfotransferase 2	No	Detected	No
TMEM70	Transmembrane protein 70	No	No	No
PRKAG1	Protein kinase AMP-activated non-catalytic subunit gamma 1	No	No	No
MRPS28	Mitochondrial ribosomal protein S28	No	No	No
CLDND1	Claudin domain containing 1	No	No	No
FCN3	Ficolin 3	Detected	Detected	No
DBH	Dopamine beta-hydroxylase	No	Detected	No
ADAMTSL2	ADAMTS like 2	No	Detected	No
C7	Complement C7	No	Detected	No
CXCL12	C-X-C motif chemokine ligand 12	Detected	Detected	Detected
DPT	Dermatopontin	No	Detected	Detected
PTPRCAP	Protein tyrosine phosphatase receptor type C associated protein	No	No	No
CHST4	Carbohydrate sulfotransferase 4	No	No	No
SFRP5	Secreted frizzled related protein 5	No	No	No
FCN2	Ficolin 2	Detected	Detected	Detected
F8	Coagulation factor VIII	No	Detected	No
PAMR1	Peptidase domain containing associated with muscle regeneration 1	No	Detected	Detected
